# Supplementary material for: Spatio-temporal distribution and environmental determinants of dengue vectors in Phnom Penh, Cambodia
Source: PLoS Negl Trop Dis. 2025 Oct 29;19(10):e0013667. doi: 10.1371/journal.pntd.0013667 (PMC12582508; doi:10.1371/journal.pntd.0013667)
Supplement: S1 Table — (XLSX) [file pntd.0013667.s001.xlsx]

## Sheet: Pagoda geographical coordinates
Pagoda names	Latitude	Longitude
Chong Kran Ta Prom Steung Meanchey Pagoda	11.5461	104.895
Non Mony Pagoda	11.5373	104.89
Dambok Khpuors Pagoda	11.5213	104.916
Sambuor Meas pagoda	11.5206	104.89
Thoudong Chamkar Dong Pagoda​	11.5116	104.895
Chraoy Bothoum called Praek Chrey Pagoda​	11.4673	104.891
Prey Veng Pagoda	11.4617	104.834
Sak Sampov Pagoda	11.4425	104.835
Preah Puth Mean Bon Pagoda	11.5619	104.912
Mony Rathana Ram called Tuol Tumpong Pagoda	11.5435	104.916
Koh pagoda​	11.5637	104.92
Chak Ankrae Leu Pagoda	11.5231	104.933
Brachum Vong Pagoda	11.5282	104.945
Koh Krobey Pagoda	11.4664	104.968
Mony Sar Kor Pagoda	11.5229	105.023
Pothi Taram called Chas Pagoda	11.5783	104.933
Mongkol Serei Kien Khleang Pagoda	11.6024	104.931
Odoravatey Pagoda	11.6135	104.914
Ang Serei Suor Sdei Pagoda	11.6827	104.831
Sovann Reasey Rathana Ram called Sam Raong Kandal Pagoda	11.6924	104.832
Phnum Pagoda	11.576	104.924
Preah Put Khou Sacha Pagoda	11.5823	104.919
Piphort Rangsei Pagoda	11.5832	104.919
Tuol Sovann Ram called Tuol Sangke Pagoda	11.5901	104.911
Nhien Reangsei Pagoda	11.5901	104.9
Sovann Thom Reach Pagoda	11.6552	104.762
Toul called Roneang Pagoda	11.6232	104.772
Ank Mony Pagoda	11.6206	104.744
Ank Nisai Pagoda	11.5861	104.757
Anhchanh Thmei Pagoda	11.5733	104.785
Tain Krosang Khang Chherng Pagoda	11.5682	104.838
Krang Thnong Pagoda	11.5835	104.828
Bothom Kongkea called Trapeang Chhouk Pagoda	11.5565	104.81
Champou Vorn Pagoda	11.5319	104.818
Kodom Reinsie called Kok Banhchon Pagoda	11.5325	104.844
Snguon Pich Pagoda	11.5095	104.773
Sovann Ampea Svay Meas Pagoda	11.4666	104.794
Prey Speu Pagoda	11.5094	104.834
Kampeng Pagoda	11.5086	104.851
Panh Jakeov Mony Russey Sanh Pagoda	11.5024	104.872
