# Supplementary material for: Spatio-temporal distribution and environmental determinants of dengue vectors in Phnom Penh, Cambodia
Source: PLoS Negl Trop Dis. 2025 Oct 29;19(10):e0013667. doi: 10.1371/journal.pntd.0013667 (PMC12582508; doi:10.1371/journal.pntd.0013667)
Supplement: S2 Table — (XLSX) [file pntd.0013667.s002.xlsx]

## Sheet: Environmental variables
Name	Description	Unit	Minimum	Maximum	Mean	Standard deviation
PD1_250	Patch density of "Roads" within a radius of 250 meters	Number per 100 hectares	0	25.4834	9.42842	6.5846
PD2_250	Patch density of "Built-up areas" within a radius of 250 meters	Number per 100 hectares	20.3834	183.47	85.238	42.4676
PD3_250	Patch density of "Water bodies and rivers" within a radius of 250 meters	Number per 100 hectares	0	56.0621	8.28176	10.9301
PD5_250	Patch density of "Dry bare areas" within a radius of 250 meters	Number per 100 hectares	0	40.7682	16.8181	13.0161
PD6_250	Patch density of "Bare crop fields" within a radius of 250 meters	Number per 100 hectares	0	66.2605	31.7253	22.7187
PD7_250	Patch density of "Low vegetation areas" within a radius of 250 meters	Number per 100 hectares	25.4848	173.297	85.6201	34.8771
PD8_250	Patch density of "High vegetation areas" within a radius of 250 meters	Number per 100 hectares	0	56.0647	13.2506	16.9934
PD1_500	Patch density of "Roads" within a radius of 500 meters	Number per 100 hectares	1.274	3.82252	2.07039	0.943221
PD2_500	Patch density of "Built-up areas" within a radius of 500 meters	Number per 100 hectares	14.015	133.765	55.7092	28.9433
PD3_500	Patch density of "Water bodies and rivers" within a radius of 500 meters	Number per 100 hectares	0	33.1267	5.51043	6.53744
PD5_500	Patch density of "Dry bare areas" within a radius of 500 meters	Number per 100 hectares	0	42.0462	11.9764	9.1048
PD6_500	Patch density of "Bare crop fields" within a radius of 500 meters	Number per 100 hectares	0	70.0742	27.8069	18.7094
PD7_500	Patch density of "Low vegetation areas" within a radius of 500 meters	Number per 100 hectares	17.8371	114.66	61.8567	26.9853
PD8_500	Patch density of "High vegetation areas" within a radius of 500 meters	Number per 100 hectares	0	58.602	10.8934	12.8573
PD1_1000	Patch density of "Roads" within a radius of 1000 meters	Number per 100 hectares	0.31852	3.18518	0.915754	0.612844
PD2_1000	Patch density of "Built-up areas" within a radius of 1000 meters	Number per 100 hectares	15.2891	96.8328	42.1725	17.4927
PD3_1000	Patch density of "Water bodies and rivers" within a radius of 1000 meters	Number per 100 hectares	0	30.5785	5.20786	5.57869
PD5_1000	Patch density of "Dry bare areas" within a radius of 1000 meters	Number per 100 hectares	0.637057	33.1273	10.575	6.38082
PD6_1000	Patch density of "Bare crop fields" within a radius of 1000 meters	Number per 100 hectares	2.86676	62.7485	25.3385	16.0087
PD7_1000	Patch density of "Low vegetation areas" within a radius of 1000 meters	Number per 100 hectares	9.55569	97.786	48.6067	20.8333
PD8_1000	Patch density of "High vegetation areas" within a radius of 1000 meters	Number per 100 hectares	0.637048	40.4532	9.22922	8.84268
ED1_250	Edge density of "Roads" within a radius of 250 meters	Meters per hectare	0	377.142	140.481	83.1196
ED2_250	Edge density of "Built-up areas" within a radius of 250 meters	Meters per hectare	96.9856	665.547	370.178	132.645
ED3_250	Edge density of "Water bodies and rivers" within a radius of 250 meters	Meters per hectare	0	124.984	17.5536	27.2439
ED5_250	Edge density of "Dry bare areas" within a radius of 250 meters	Meters per hectare	0	321.674	62.9912	77.1914
ED6_250	Edge density of "Bare crop fields" within a radius of 250 meters	Meters per hectare	0	263.712	90.7844	82.0936
ED7_250	Edge density of "Low vegetation areas" within a radius of 250 meters	Meters per hectare	63.3658	578.331	355.728	135.275
ED8_250	Edge density of "High vegetation areas" within a radius of 250 meters	Meters per hectare	0	152.64	25.8177	41.8228
ED1_500	Edge density of "Roads" within a radius of 500 meters	Meters per hectare	23.4845	296.968	123.517	65.6525
ED2_500	Edge density of "Built-up areas" within a radius of 500 meters	Meters per hectare	39.5735	579.827	294.427	108.171
ED3_500	Edge density of "Water bodies and rivers" within a radius of 500 meters	Meters per hectare	0	84.1169	17.1891	18.8198
ED5_500	Edge density of "Dry bare areas" within a radius of 500 meters	Meters per hectare	0	280.085	64.2497	60.6521
ED6_500	Edge density of "Bare crop fields" within a radius of 500 meters	Meters per hectare	0	268.037	101.936	66.7677
ED7_500	Edge density of "Low vegetation areas" within a radius of 500 meters	Meters per hectare	69.0603	539.322	291.414	117.74
ED8_500	Edge density of "High vegetation areas" within a radius of 500 meters	Meters per hectare	0	229.642	26.768	42.0452
ED1_1000	Edge density of "Roads" within a radius of 1000 meters	Meters per hectare	19.6389	274.098	112.673	57.096
ED2_1000	Edge density of "Built-up areas" within a radius of 1000 meters	Meters per hectare	54.3258	482.753	250.716	87.208
ED3_1000	Edge density of "Water bodies and rivers" within a radius of 1000 meters	Meters per hectare	0	80.1948	20.8423	19.27
ED5_1000	Edge density of "Dry bare areas" within a radius of 1000 meters	Meters per hectare	1.40451	234.65	71.363	58.7158
ED6_1000	Edge density of "Bare crop fields" within a radius of 1000 meters	Meters per hectare	7.29962	224.983	106.802	62.0556
ED7_1000	Edge density of "Low vegetation areas" within a radius of 1000 meters	Meters per hectare	66.847	448.139	259.007	90.5221
ED8_1000	Edge density of "High vegetation areas" within a radius of 1000 meters	Meters per hectare	1.67201	217.571	26.8042	39.6436
LSPP1_250	The proportion of surface covered by "Roads" within a radius of 250 meters	%	0	11.4191	4.18351	2.50549
LSPP2_250	The proportion of surface covered by "Built-up areas" within a radius of 250 meters	%	2.82952	89.7176	44.8247	27.9787
LSPP3_250	The proportion of surface covered by "Water bodies and rivers" within a radius of 250 meters	%	0	24.2396	3.19951	6.20731
LSPP5_250	The proportion of surface covered by "Dry bare areas" within a radius of 250 meters	%	0	28.6871	4.77903	7.11599
LSPP6_250	The proportion of surface covered by "Bare crop fields" within a radius of 250 meters	%	0	23.0949	5.20289	5.83493
LSPP7_250	The proportion of surface covered by "Low vegetation areas" within a radius of 250 meters	%	2.03846	81.6444	35.8476	21.1503
LSPP8_250	The proportion of surface covered by "High vegetation areas" within a radius of 250 meters	%	0	18.0092	1.81048	3.56436
LSPP1_500	The proportion of surface covered by "Roads" within a radius of 500 meters	%	0.78757	10.0584	3.73585	2.09226
LSPP2_500	The proportion of surface covered by "Built-up areas" within a radius of 500 meters	%	1.24201	92.931	42.3192	28.909
LSPP3_500	The proportion of surface covered by "Water bodies and rivers" within a radius of 500 meters	%	0	35.3482	5.65039	9.43811
LSPP5_500	The proportion of surface covered by "Dry bare areas" within a radius of 500 meters	%	0	30.1478	5.2874	6.72815
LSPP6_500	The proportion of surface covered by "Bare crop fields" within a radius of 500 meters	%	0	22.2601	6.57672	5.33231
LSPP7_500	The proportion of surface covered by "Low vegetation areas" within a radius of 500 meters	%	2.73117	82.284	33.8437	22.5908
LSPP8_500	The proportion of surface covered by "High vegetation areas" within a radius of 500 meters	%	0	23.3842	2.41797	4.12897
LSPP1_1000	The proportion of surface covered by "Roads" within a radius of 1000 meters	%	0.61454	8.98322	3.42581	1.81039
LSPP2_1000	The proportion of surface covered by "Built-up areas" within a radius of 1000 meters	%	2.52483	86.9522	38.6811	28.2565
LSPP3_1000	The proportion of surface covered by "Water bodies and rivers" within a radius of 1000 meters	%	0	42.4871	7.63275	10.0274
LSPP5_1000	The proportion of surface covered by "Dry bare areas" within a radius of 1000 meters	%	0.06747	26.197	5.92693	5.73492
LSPP6_1000	The proportion of surface covered by "Bare crop fields" within a radius of 1000 meters	%	0.24863	17.5941	7.17909	4.94266
LSPP7_1000	The proportion of surface covered by "Low vegetation areas" within a radius of 1000 meters	%	3.4052	81.5496	34.2263	23.6071
LSPP8_1000	The proportion of surface covered by "High vegetation areas" within a radius of 1000 meters	%	0.07559	24.0512	2.66965	4.40141
